# Supplementary material for: Evidence for bottom‐up effects of moth abundance on forest birds in the north‐boreal zone alone
Source: Ecol Lett. 2024 Dec 31;27(12):e14467. doi: 10.1111/ele.14467 (PMC11686949; doi:10.1111/ele.14467)
Supplement: Supplementary file 2 — Data S2. [file ELE-27-0-s001.xlsx]

## Sheet: SupportingInformation1_BirdSp
ScintificName	Order	Family	EnglishName	SpeciesCode	MigratoryStatus	CaterpillarReliance/Diet	FunctionalGroup
Acrocephalus dumetorum	Passeriformes	Acrocephalidae	Blyth's reed warbler	ACRDUM	Long-distance	Low	LDM_Low_Reliance
Acrocephalus palustris	Passeriformes	Acrocephalidae	Marsh warbler	ACRRIS	Long-distance	Low	LDM_Low_Reliance
Aegithalos caudatus	Passeriformes	Aegithalidae	Long-tailed tit	AEGCAU	Resident	Moderate	R_Moderate_Reliance
Anthus trivialis	Passeriformes	Motacillidae	Tree pipit	ANTTRI	Long-distance	Moderate	LDM_Moderate_Reliance
Bombycilla garrulus	Passeriformes	Bombycillidae	Bohemian waxwing	BOMGAR	Short-distance	Low	SDM_Low_Reliance
Carduelis cannabina	Passeriformes	Fringillidae	Common linnet	CARCAN	Short-distance	Plants	SDM_Plants
Carduelis carduelis	Passeriformes	Fringillidae	European goldfinch	CARCAR	Resident	Low	R_Low_Reliance
Carduelis chloris	Passeriformes	Fringillidae	European greenfinch	CARCHL	Resident	Low	R_Low_Reliance
Carpodacus erythrinus	Passeriformes	Fringillidae	Common rosefinch	CARERY	Long-distance	Low	LDM_Low_Reliance
Acanthis hornemanni	Passeriformes	Fringillidae	Arctic redpoll	CARHOR	Short-distance	Moderate	SDM_Moderate_Reliance
Carduelis flammea	Passeriformes	Fringillidae	Common redpoll	CARMEA	Short-distance	Low	SDM_Low_Reliance
Carduelis spinus	Passeriformes	Fringillidae	Eurasian siskin	CARSPI	Short-distance	Plants	SDM_Plants
Certhia familiaris	Passeriformes	Certhiidae	Eurasian treecreeper	CERFAM	Resident	Moderate	R_Moderate_Reliance
Coccothraustes coccothraustes	Passeriformes	Fringillidae	Hawfinch	COCCOC	Short-distance	Moderate	SDM_Moderate_Reliance
Columba oenas	Columbiformes	Columbidae	Stock dove	COLOEN	Short-distance	Plants	SDM_Plants
Columba palumbus	Columbiformes	Columbidae	Common wood pigeon	COLPAL	Short-distance	Plants	SDM_Plants
Corvus corone cornix	Passeriformes	Corvidae	Hooded crow	CORNIX	Resident	Other invertebrates	R_OtherInvertebrates
Corvus corone	Passeriformes	Corvidae	Carrion crow	CORONE	Resident	Other invertebrates	R_OtherInvertebrates
Cuculus canorus	Cuculiformes	Cuculidae	Common cuckoo	CUCCAN	Long-distance	Moderate	LDM_Moderate_Reliance
Cyanistes caeruleus	Passeriformes	Paridae	Eurasian blue tit	CYACAE	Resident	High	R_High_Reliance
Dendrocopos leucotos	Piciformes	Picidae	White-backed woodpecker	DENLEU	Resident	Low	R_Low_Reliance
Dendrocopos major	Piciformes	Picidae	Great spotted woodpecker	DENMAJ	Resident	High	R_High_Reliance
Dendrocopos minor	Piciformes	Picidae	Lesser spotted woodpecker	DENMIN	Resident	High	R_High_Reliance
Dryocopus martius	Piciformes	Picidae	Black woodpecker	DRYMAR	Resident	Other invertebrates	R_OtherInvertebrates
Emberiza hortulana	Passeriformes	Emberizidae	Ortolan bunting	EMBHOR	Long-distance	Moderate	LDM_Moderate_Reliance
Emberiza pusilla	Passeriformes	Emberizidae	Little bunting	EMBPUS	Long-distance	Moderate	LDM_Moderate_Reliance
Emberiza rustica	Passeriformes	Emberizidae	Rustic bunting	EMBRUS	Long-distance	Moderate	LDM_Moderate_Reliance
Erithacus rubecula	Passeriformes	Muscicapidae	European robin	ERIRUB	Short-distance	Moderate	SDM_Moderate_Reliance
Ficedula hypoleuca	Passeriformes	Muscicapidae	European pied flycatcher	FICHYP	Long-distance	High	LDM_High_Reliance
Ficedula parva	Passeriformes	Muscicapidae	Red-breasted flycatcher	FICPAR	Long-distance	Moderate	LDM_Moderate_Reliance
Fringilla coelebs	Passeriformes	Fringillidae	Common chaffinch	FRICOE	Short-distance	Moderate	SDM_Moderate_Reliance
Fringilla montifringilla	Passeriformes	Fringillidae	Brambling	FRIMON	Short-distance	Moderate	SDM_Moderate_Reliance
Garrulus glandarius	Passeriformes	Corvidae	Eurasian jay	GARGLA	Resident	Moderate	R_Moderate_Reliance
Iduna caligata	Passeriformes	Acrocephalidae	Booted warbler	HIPCAL	Long-distance	Low	LDM_Low_Reliance
Hippolais icterina	Passeriformes	Acrocephalidae	Icterine warbler	HIPICT	Long-distance	Low	LDM_Low_Reliance
Jynx torquilla	Piciformes	Picidae	Eurasian wryneck	JYNTOR	Long-distance	Low	LDM_Low_Reliance
Lanius excubitor	Passeriformes	Laniidae	Great grey shrike	LANEXC	Short-distance	Low	SDM_Low_Reliance
Locustella fluviatilis	Passeriformes	Locustellidae	River warbler	LOCFLU	Long-distance	Low	LDM_Low_Reliance
Lophophanes cristatus	Passeriformes	Paridae	Crested tit	LOPCRI	Resident	High	R_High_Reliance
Loxia curvirostra	Passeriformes	Fringillidae	Red crossbill	LOXCUR	Resident	Plants	R_Plants
Loxia leucoptera	Passeriformes	Fringillidae	Two-barred crossbill	LOXLEU	Resident	Plants	R_Plants
Loxia pytyopsittacus	Passeriformes	Fringillidae	Parrot crossbill	LOXPYT	Resident	Plants	R_Plants
Lullula arborea	Passeriformes	Alaudidae	Woodlark	LULARB	Short-distance	Moderate	SDM_Moderate_Reliance
Luscinia luscinia	Passeriformes	Muscicapidae	Thrush nightingale	LUSLUS	Long-distance	High	LDM_High_Reliance
Luscinia svecica	Passeriformes	Muscicapidae	Bluethroat	LUSSVE	Long-distance	Moderate	LDM_Moderate_Reliance
Muscicapa striata	Passeriformes	Muscicapidae	Spotted flycatcher	MUSSTR	Long-distance	Low	LDM_Low_Reliance
Nucifraga caryocatactes	Passeriformes	Corvidae	Spotted nutcracker	NUCCAR	Resident	Low	R_Low_Reliance
Parus major	Passeriformes	Paridae	Great tit	PARMAJ	Resident	High	R_High_Reliance
Passer montanus	Passeriformes	Passeridae	Eurasian tree sparrow	PASMON	Resident	Moderate	R_Moderate_Reliance
Periparus ater	Passeriformes	Paridae	Coal tit	PERATE	Resident	High	R_High_Reliance
Perisoreus infaustus	Passeriformes	Corvidae	Siberian jay	PERINF	Resident	Moderate	R_Moderate_Reliance
Phoenicurus phoenicurus	Passeriformes	Muscicapidae	Common redstart	PHOPHO	Long-distance	Moderate	LDM_Moderate_Reliance
Phylloscopus collybita	Passeriformes	Phylloscopidae	Common chiffchaff	PHYCOL	Long-distance	Moderate	LDM_Moderate_Reliance
Phylloscopus trochiloides	Passeriformes	Phylloscopidae	Greenish warbler	PHYDES	Long-distance	Moderate	LDM_Moderate_Reliance
Phylloscopus trochilus	Passeriformes	Phylloscopidae	Willow warbler	PHYLUS	Long-distance	Moderate	LDM_Moderate_Reliance
Phylloscopus sibilatrix	Passeriformes	Phylloscopidae	Wood warbler	PHYSIB	Long-distance	Moderate	LDM_Moderate_Reliance
Picus canus	Piciformes	Picidae	Grey-headed woodpecker	PICCAN	Resident	Other invertebrates	R_OtherInvertebrates
Pica pica	Passeriformes	Corvidae	Eurasian magpie	PICPIC	Resident	Moderate	R_Moderate_Reliance
Picoides tridactylus	Piciformes	Picidae	Eurasian three-toed woodpecker	PICTRI	Resident	Other invertebrates	R_OtherInvertebrates
Pinicola enucleator	Passeriformes	Fringillidae	Pine grosbeak	PINENU	Resident	Low	R_Low_Reliance
Poecile cinctus	Passeriformes	Paridae	Grey-headed chickadee	POECIN	Resident	Moderate	R_Moderate_Reliance
Poecile montanus	Passeriformes	Paridae	Willow tit	POEMON	Resident	High	R_High_Reliance
Prunella modularis	Passeriformes	Prunellidae	Dunnock	PRUMOD	Short-distance	Low	SDM_Low_Reliance
Pyrrhula pyrrhula	Passeriformes	Fringillidae	Eurasian bullfinch	PYRPYR	Resident	Low	R_Low_Reliance
Regulus regulus	Passeriformes	Regulidae	Goldcrest	REGREG	Short-distance	Moderate	SDM_Moderate_Reliance
Sitta europaea	Passeriformes	Sittadae	Eurasian nuthatch	SITEUR	Resident	High	R_High_Reliance
Sturnus vulgaris	Passeriformes	Sturnidae	Common starling	STUVUL	Short-distance	Moderate	SDM_Moderate_Reliance
Sylvia atricapilla	Passeriformes	Sylviidae	Eurasian blackcap	SYLATR	Short-distance	Moderate	SDM_Moderate_Reliance
Sylvia borin	Passeriformes	Sylviidae	Garden warbler	SYLBOR	Long-distance	Moderate	LDM_Moderate_Reliance
Sylvia communis	Passeriformes	Sylviidae	Common whitethroat	SYLCOM	Long-distance	High	LDM_High_Reliance
Sylvia curruca	Passeriformes	Sylviidae	Lesser whitethroat	SYLCUR	Long-distance	Moderate	LDM_Moderate_Reliance
Tarsiger cyarunos	Passeriformes	Muscicapidae	Red-flanked bluetail	TARCYA	Long-distance	Moderate	LDM_Moderate_Reliance
Troglodytes troglodytes	Passeriformes	Troglodytidae	Eurasian wren	TROTRO	Short-distance	Moderate	SDM_Moderate_Reliance
Turdus iliacus	Passeriformes	Turdidae	Redwing	TURILI	Short-distance	Moderate	SDM_Moderate_Reliance
Turdus merula	Passeriformes	Turdidae	Common blackbird	TURMER	Short-distance	Moderate	SDM_Moderate_Reliance
Turdus philomelos	Passeriformes	Turdidae	Song thrush	TURPHI	Short-distance	Moderate	SDM_Moderate_Reliance
Turdus pilaris	Passeriformes	Turdidae	Fieldfare	TURPIL	Short-distance	Moderate	SDM_Moderate_Reliance
Turdus viscivorus	Passeriformes	Turdidae	Mistle thrush	TURVIS	Short-distance	Moderate	SDM_Moderate_Reliance

## Sheet: Birds' traits references
ScintificName	SpeciesCode	Data.source	Diet-specific references	Migration-specific reference
Acrocephalus dumetorum	ACRDUM	(1) Cramp. S. (2006) The Birds of the Western Palearctic interactive. Oxford University Press and BirdGuides.		(1) Storchova and Horak (2018); (2) The Finnish bird ringing atlas, vol. II (2014); (3) The Finish Bird Ringing Atlas. Vol. 1. (2013)
Acrocephalus palustris	ACRRIS	(1) Cramp. S. (2006) The Birds of the Western Palearctic interactive. Oxford University Press and BirdGuides; (2) Fransson. T.. Kolehmainen. T.. Kroon. C.. Jansson. L. & Wenninger. T. (2010) EURING list of longevity records for European birds.	Kelsey 1989 Bird study	(1) Storchova and Horak (2018); (2) The Finnish bird ringing atlas, vol. II (2014); (3) The Finish Bird Ringing Atlas. Vol. 1. (2013)
Aegithalos caudatus	AEGCAU	(1) Cramp. S. (2006) The Birds of the Western Palearctic interactive. Oxford University Press and BirdGuides; (2) Fransson. T.. Kolehmainen. T.. Kroon. C.. Jansson. L. & Wenninger. T. (2010) EURING list of longevity records for European birds.	Gaston 1972 Ibis : Exnerova 2003 Biologia Bratislava	(1) Storchova and Horak (2018); (2) The Finnish bird ringing atlas, vol. II (2014); (3) The Finish Bird Ringing Atlas. Vol. 1. (2013)
Anthus trivialis	ANTTRI	(1) Cramp. S. (2006) The Birds of the Western Palearctic interactive. Oxford University Press and BirdGuides; (2) Fransson. T.. Kolehmainen. T.. Kroon. C.. Jansson. L. & Wenninger. T. (2010) EURING list of longevity records for European birds.	Exnerova 2003 Biologia Bratislava	(1) Storchova and Horak (2018); (2) The Finnish bird ringing atlas, vol. II (2014); (3) The Finish Bird Ringing Atlas. Vol. 1. (2013)
Bombycilla garrulus	BOMGAR	(1) Cramp. S. (2006) The Birds of the Western Palearctic interactive. Oxford University Press and BirdGuides; (2) Myhrvold. N.P.. Baldridge. E.. Chan. B.. Sivam. D.. Freeman. D.L. & Ernest. S.K.M. (2015). An amniote life-history database to perform comparative analyses with birds. mammals. and reptiles. Ecology 96:3109.		(1) Storchova and Horak (2018); (2) The Finnish bird ringing atlas, vol. II (2014); (3) The Finish Bird Ringing Atlas. Vol. 1. (2013)
Carduelis cannabina	CARCAN	(1) Cramp. S. (2006) The Birds of the Western Palearctic interactive. Oxford University Press and BirdGuides.	Moorcroft et al. 2006 Bird Study	(1) Storchova and Horak (2018); (2) The Finnish bird ringing atlas, vol. II (2014); (3) The Finish Bird Ringing Atlas. Vol. 1. (2013)
Carduelis carduelis	CARCAR	(1) Cramp. S. (2006) The Birds of the Western Palearctic interactive. Oxford University Press and BirdGuides; (2) Fransson. T.. Kolehmainen. T.. Kroon. C.. Jansson. L. & Wenninger. T. (2010) EURING list of longevity records for European birds.	Gil-Delgado et Guijarro 2008 Ardeola : Newton 1967 Ibis	(1) Storchova and Horak (2018); (2) The Finnish bird ringing atlas, vol. II (2014); (3) The Finish Bird Ringing Atlas. Vol. 1. (2013)
Carduelis chloris	CARCHL	(1) Cramp. S. (2006) The Birds of the Western Palearctic interactive. Oxford University Press and BirdGuides; (2) Fransson. T.. Kolehmainen. T.. Kroon. C.. Jansson. L. & Wenninger. T. (2010) EURING list of longevity records for European birds.	Gil-Delgado et al. 2009 Ardeola : Exnerova 2003 Biologia Bratislava : Newton 1967 Ibis	(1) Storchova and Horak (2018); (2) The Finnish bird ringing atlas, vol. II (2014); (3) The Finish Bird Ringing Atlas. Vol. 1. (2013)
Carpodacus erythrinus	CARERY	(1) Cramp. S. (2006) The Birds of the Western Palearctic interactive. Oxford University Press and BirdGuides.	Peiponen 1974 Annales Zool. Fennici	(1) Storchova and Horak (2018); (2) The Finnish bird ringing atlas, vol. II (2014); (3) The Finish Bird Ringing Atlas. Vol. 1. (2013)
Acanthis hornemanni	CARHOR	(1) Cramp. S. (2006) The Birds of the Western Palearctic interactive. Oxford University Press and BirdGuides; (2) Fransson. T.. Kolehmainen. T.. Kroon. C.. Jansson. L. & Wenninger. T. (2010) EURING list of longevity records for European birds.		(1) Storchova and Horak (2018); (2) The Finnish bird ringing atlas, vol. II (2014); (3) The Finish Bird Ringing Atlas. Vol. 1. (2013)
Carduelis flammea	CARMEA	(1) Cramp. S. (2006) The Birds of the Western Palearctic interactive. Oxford University Press and BirdGuides; (2) Fransson. T.. Kolehmainen. T.. Kroon. C.. Jansson. L. & Wenninger. T. (2010) EURING list of longevity records for European birds.	Hogstad 2005 Ibis	(1) Storchova and Horak (2018); (2) The Finnish bird ringing atlas, vol. II (2014); (3) The Finish Bird Ringing Atlas. Vol. 1. (2013)
Carduelis spinus	CARSPI	(1) Cramp. S. (2006) The Birds of the Western Palearctic interactive. Oxford University Press and BirdGuides; (2) Fransson. T.. Kolehmainen. T.. Kroon. C.. Jansson. L. & Wenninger. T. (2010) EURING list of longevity records for European birds.	Holland et al. 2006 Annals of Applied Biology	(1) Storchova and Horak (2018); (2) The Finnish bird ringing atlas, vol. II (2014); (3) The Finish Bird Ringing Atlas. Vol. 1. (2013)
Certhia familiaris	CERFAM	(1) Cramp. S. (2006) The Birds of the Western Palearctic interactive. Oxford University Press and BirdGuides; (2) Myhrvold. N.P.. Baldridge. E.. Chan. B.. Sivam. D.. Freeman. D.L. & Ernest. S.K.M. (2015). An amniote life-history database to perform comparative analyses with birds. mammals. and reptiles. Ecology 96:3109.	Exnerova 2003 Biologia Bratislava	(1) Storchova and Horak (2018); (2) The Finnish bird ringing atlas, vol. II (2014); (3) The Finish Bird Ringing Atlas. Vol. 1. (2013)
Coccothraustes coccothraustes	COCCOC	(1) Cramp. S. (2006) The Birds of the Western Palearctic interactive. Oxford University Press and BirdGuides; (2) Fransson. T.. Kolehmainen. T.. Kroon. C.. Jansson. L. & Wenninger. T. (2010) EURING list of longevity records for European birds.	Exnerova 2003 Biologia Bratislava	(1) Storchova and Horak (2018); (2) The Finnish bird ringing atlas, vol. II (2014); (3) The Finish Bird Ringing Atlas. Vol. 1. (2013)
Columba oenas	COLOEN	(1) Cramp. S. (2006) The Birds of the Western Palearctic interactive. Oxford University Press and BirdGuides.	Holland et al. 2006 Annals of Applied Biology	(1) Storchova and Horak (2018); (2) The Finnish bird ringing atlas, vol. II (2014); (3) The Finish Bird Ringing Atlas. Vol. 1. (2013)
Columba palumbus	COLPAL	(1) Cramp. S. (2006) The Birds of the Western Palearctic interactive. Oxford University Press and BirdGuides.	Holland et al. 2006 Annals of Applied Biology	(1) Storchova and Horak (2018); (2) The Finnish bird ringing atlas, vol. II (2014); (3) The Finish Bird Ringing Atlas. Vol. 1. (2013)
Corvus corone cornix	CORNIX	(1) Cramp. S. (2006) The Birds of the Western Palearctic interactive. Oxford University Press and BirdGuides.	Lockie 1955 Ibis	(1) Storchova and Horak (2018); (2) The Finnish bird ringing atlas, vol. II (2014); (3) The Finish Bird Ringing Atlas. Vol. 1. (2013)
Corvus corone	CORONE	(1) Cramp. S. (2006) The Birds of the Western Palearctic interactive. Oxford University Press and BirdGuides.	Lockie 1955 Ibis	(1) Storchova and Horak (2018); (2) The Finnish bird ringing atlas, vol. II (2014); (3) The Finish Bird Ringing Atlas. Vol. 1. (2013)
Cuculus canorus	CUCCAN	(1) Cramp. S. (2006) The Birds of the Western Palearctic interactive. Oxford University Press and BirdGuides; (2) Fransson. T.. Kolehmainen. T.. Kroon. C.. Jansson. L. & Wenninger. T. (2010) EURING list of longevity records for European birds.		(1) Storchova and Horak (2018); (2) The Finnish bird ringing atlas, vol. II (2014); (3) The Finish Bird Ringing Atlas. Vol. 1. (2013)
Cyanistes caeruleus	CYACAE	(1) Cramp. S. (2006) The Birds of the Western Palearctic interactive. Oxford University Press and BirdGuides.	Michalski et al. 2011 Acta Ornithologica : Exnerova 2003 Biologia Bratislava	(1) Storchova and Horak (2018); (2) The Finnish bird ringing atlas, vol. II (2014); (3) The Finish Bird Ringing Atlas. Vol. 1. (2013)
Dendrocopos leucotos	DENLEU	(1) Cramp. S. (2006) The Birds of the Western Palearctic interactive. Oxford University Press and BirdGuides; (2) Fransson. T.. Kolehmainen. T.. Kroon. C.. Jansson. L. & Wenninger. T. (2010) EURING list of longevity records for European birds.	Hogstad and Stenberg 1997 Journal für Ornithologie	(1) Storchova and Horak (2018); (2) The Finnish bird ringing atlas, vol. II (2014); (3) The Finish Bird Ringing Atlas. Vol. 1. (2013)
Dendrocopos major	DENMAJ	(1) Cramp. S. (2006) The Birds of the Western Palearctic interactive. Oxford University Press and BirdGuides; (2) Fransson. T.. Kolehmainen. T.. Kroon. C.. Jansson. L. & Wenninger. T. (2010) EURING list of longevity records for European birds.	Exnerova 2003 Biologia Bratislava	(1) Storchova and Horak (2018); (2) The Finnish bird ringing atlas, vol. II (2014); (3) The Finish Bird Ringing Atlas. Vol. 1. (2013)
Dendrocopos minor	DENMIN	(1) Cramp. S. (2006) The Birds of the Western Palearctic interactive. Oxford University Press and BirdGuides; (2) Fransson. T.. Kolehmainen. T.. Kroon. C.. Jansson. L. & Wenninger. T. (2010) EURING list of longevity records for European birds.	Török 1990 Holarctic Ecology	(1) Storchova and Horak (2018); (2) The Finnish bird ringing atlas, vol. II (2014); (3) The Finish Bird Ringing Atlas. Vol. 1. (2013)
Dryocopus martius	DRYMAR	(1) Cramp. S. (2006) The Birds of the Western Palearctic interactive. Oxford University Press and BirdGuides; (2) Fransson. T.. Kolehmainen. T.. Kroon. C.. Jansson. L. & Wenninger. T. (2010) EURING list of longevity records for European birds; (3) Myhrvold. N.P.. Baldridge. E.. Chan. B.. Sivam. D.. Freeman. D.L. & Ernest. S.K.M. (2015). An amniote life-history database to perform comparative anal…	Exnerova 2003 Biologia Bratislava	(1) Storchova and Horak (2018); (2) The Finnish bird ringing atlas, vol. II (2014); (3) The Finish Bird Ringing Atlas. Vol. 1. (2013)
Emberiza hortulana	EMBHOR	(1) Cramp. S. (2006) The Birds of the Western Palearctic interactive. Oxford University Press and BirdGuides; (2) Fransson. T.. Kolehmainen. T.. Kroon. C.. Jansson. L. & Wenninger. T. (2010) EURING list of longevity records for European birds.	Slavčić 2020 Masters Thesis	(1) Storchova and Horak (2018); (2) The Finnish bird ringing atlas, vol. II (2014); (3) The Finish Bird Ringing Atlas. Vol. 1. (2013)
Emberiza pusilla	EMBPUS	(1) Cramp. S. (2006) The Birds of the Western Palearctic interactive. Oxford University Press and BirdGuides.		(1) Storchova and Horak (2018); (2) The Finnish bird ringing atlas, vol. II (2014); (3) The Finish Bird Ringing Atlas. Vol. 1. (2013)
Emberiza rustica	EMBRUS	(1) Cramp. S. (2006) The Birds of the Western Palearctic interactive. Oxford University Press and BirdGuides.		(1) Storchova and Horak (2018); (2) The Finnish bird ringing atlas, vol. II (2014); (3) The Finish Bird Ringing Atlas. Vol. 1. (2013)
Erithacus rubecula	ERIRUB	(1) Cramp. S. (2006) The Birds of the Western Palearctic interactive. Oxford University Press and BirdGuides; (2) Fransson. T.. Kolehmainen. T.. Kroon. C.. Jansson. L. & Wenninger. T. (2010) EURING list of longevity records for European birds.	Exnerova 2003 Biologia Bratislava	(1) Storchova and Horak (2018); (2) The Finnish bird ringing atlas, vol. II (2014); (3) The Finish Bird Ringing Atlas. Vol. 1. (2013)
Ficedula hypoleuca	FICHYP	(1) Cramp. S. (2006) The Birds of the Western Palearctic interactive. Oxford University Press and BirdGuides; (2) Fransson. T.. Kolehmainen. T.. Kroon. C.. Jansson. L. & Wenninger. T. (2010) EURING list of longevity records for European birds.	Burger et al. 2012 J. Anim. Ecol.	(1) Storchova and Horak (2018); (2) The Finnish bird ringing atlas, vol. II (2014); (3) The Finish Bird Ringing Atlas. Vol. 1. (2013)
Ficedula parva	FICPAR	(1) Cramp. S. (2006) The Birds of the Western Palearctic interactive. Oxford University Press and BirdGuides.	Mitrus et al. 2010 Animal Biology : Sekov et Averenskii 2011 Contemporary Problems of Ecology	(1) Storchova and Horak (2018); (2) The Finnish bird ringing atlas, vol. II (2014); (3) The Finish Bird Ringing Atlas. Vol. 1. (2013)
Fringilla coelebs	FRICOE	(1) Cramp. S. (2006) The Birds of the Western Palearctic interactive. Oxford University Press and BirdGuides; (2) Fransson. T.. Kolehmainen. T.. Kroon. C.. Jansson. L. & Wenninger. T. (2010) EURING list of longevity records for European birds.	Chaplygina et al. 2020 Biosystems Diversity	(1) Storchova and Horak (2018); (2) The Finnish bird ringing atlas, vol. II (2014); (3) The Finish Bird Ringing Atlas. Vol. 1. (2013)
Fringilla montifringilla	FRIMON	(1) Cramp. S. (2006) The Birds of the Western Palearctic interactive. Oxford University Press and BirdGuides.	Hogstad 2005 Ibis	(1) Storchova and Horak (2018); (2) The Finnish bird ringing atlas, vol. II (2014); (3) The Finish Bird Ringing Atlas. Vol. 1. (2013)
Garrulus glandarius	GARGLA	(1) Cramp. S. (2006) The Birds of the Western Palearctic interactive. Oxford University Press and BirdGuides; (2) Fransson. T.. Kolehmainen. T.. Kroon. C.. Jansson. L. & Wenninger. T. (2010) EURING list of longevity records for European birds.		(1) Storchova and Horak (2018); (2) The Finnish bird ringing atlas, vol. II (2014); (3) The Finish Bird Ringing Atlas. Vol. 1. (2013)
Iduna caligata	HIPCAL	(1) Cramp. S. (2006) The Birds of the Western Palearctic interactive. Oxford University Press and BirdGuides.		(1) Storchova and Horak (2018); (2) The Finnish bird ringing atlas, vol. II (2014); (3) The Finish Bird Ringing Atlas. Vol. 1. (2013)
Hippolais icterina	HIPICT	(1) Cramp. S. (2006) The Birds of the Western Palearctic interactive. Oxford University Press and BirdGuides; (2) Fransson. T.. Kolehmainen. T.. Kroon. C.. Jansson. L. & Wenninger. T. (2010) EURING list of longevity records for European birds.	Noorden 2015 Limosa	(1) Storchova and Horak (2018); (2) The Finnish bird ringing atlas, vol. II (2014); (3) The Finish Bird Ringing Atlas. Vol. 1. (2013)
Jynx torquilla	JYNTOR	(1) Cramp. S. (2006) The Birds of the Western Palearctic interactive. Oxford University Press and BirdGuides; (2) Fransson. T.. Kolehmainen. T.. Kroon. C.. Jansson. L. & Wenninger. T. (2010) EURING list of longevity records for European birds.	Exnerova 2003 Biologia Bratislava	(1) Storchova and Horak (2018); (2) The Finnish bird ringing atlas, vol. II (2014); (3) The Finish Bird Ringing Atlas. Vol. 1. (2013)
Lanius excubitor	LANEXC	(1) Cramp. S. (2006) The Birds of the Western Palearctic interactive. Oxford University Press and BirdGuides; (2) Fransson. T.. Kolehmainen. T.. Kroon. C.. Jansson. L. & Wenninger. T. (2010) EURING list of longevity records for European birds.	Exnerova 2003 Biologia Bratislava	(1) Storchova and Horak (2018); (2) The Finnish bird ringing atlas, vol. II (2014); (3) The Finish Bird Ringing Atlas. Vol. 1. (2013)
Locustella fluviatilis	LOCFLU	(1) Cramp. S. (2006) The Birds of the Western Palearctic interactive. Oxford University Press and BirdGuides; (2) Fransson. T.. Kolehmainen. T.. Kroon. C.. Jansson. L. & Wenninger. T. (2010) EURING list of longevity records for European birds.		(1) Storchova and Horak (2018); (2) The Finnish bird ringing atlas, vol. II (2014); (3) The Finish Bird Ringing Atlas. Vol. 1. (2013)
Lophophanes cristatus	LOPCRI	(1) Cramp. S. (2006) The Birds of the Western Palearctic interactive. Oxford University Press and BirdGuides; (2) Fransson. T.. Kolehmainen. T.. Kroon. C.. Jansson. L. & Wenninger. T. (2010) EURING list of longevity records for European birds.	Atienzar et al. 2009 Acta Ornithologica	(1) Storchova and Horak (2018); (2) The Finnish bird ringing atlas, vol. II (2014); (3) The Finish Bird Ringing Atlas. Vol. 1. (2013)
Loxia curvirostra	LOXCUR	(1) Cramp. S. (2006) The Birds of the Western Palearctic interactive. Oxford University Press and BirdGuides; (2) Fransson. T.. Kolehmainen. T.. Kroon. C.. Jansson. L. & Wenninger. T. (2010) EURING list of longevity records for European birds.		(1) Storchova and Horak (2018); (2) The Finnish bird ringing atlas, vol. II (2014); (3) The Finish Bird Ringing Atlas. Vol. 1. (2013)
Loxia leucoptera	LOXLEU	(1) Cramp. S. (2006) The Birds of the Western Palearctic interactive. Oxford University Press and BirdGuides; (2) Myhrvold. N.P.. Baldridge. E.. Chan. B.. Sivam. D.. Freeman. D.L. & Ernest. S.K.M. (2015). An amniote life-history database to perform comparative analyses with birds. mammals. and reptiles. Ecology 96:3109.		(1) Storchova and Horak (2018); (2) The Finnish bird ringing atlas, vol. II (2014); (3) The Finish Bird Ringing Atlas. Vol. 1. (2013)
Loxia pytyopsittacus	LOXPYT	(1) Cramp. S. (2006) The Birds of the Western Palearctic interactive. Oxford University Press and BirdGuides; (2) Fransson. T.. Kolehmainen. T.. Kroon. C.. Jansson. L. & Wenninger. T. (2010) EURING list of longevity records for European birds.		(1) Storchova and Horak (2018); (2) The Finnish bird ringing atlas, vol. II (2014); (3) The Finish Bird Ringing Atlas. Vol. 1. (2013)
Lullula arborea	LULARB	(1) Cramp. S. (2006) The Birds of the Western Palearctic interactive. Oxford University Press and BirdGuides; (2) Fransson. T.. Kolehmainen. T.. Kroon. C.. Jansson. L. & Wenninger. T. (2010) EURING list of longevity records for European birds; (3) Myhrvold. N.P.. Baldridge. E.. Chan. B.. Sivam. D.. Freeman. D.L. & Ernest. S.K.M. (2015). An amniote life-history database to perform comparative anal…	Mackowicz 1970 Acta Zoologica Cracoviensia	(1) Storchova and Horak (2018); (2) The Finnish bird ringing atlas, vol. II (2014); (3) The Finish Bird Ringing Atlas. Vol. 1. (2013)
Luscinia luscinia	LUSLUS	(1) Cramp. S. (2006) The Birds of the Western Palearctic interactive. Oxford University Press and BirdGuides.	Sorjonen 1980 Ornis Scandinavica	(1) Storchova and Horak (2018); (2) The Finnish bird ringing atlas, vol. II (2014); (3) The Finish Bird Ringing Atlas. Vol. 1. (2013)
Luscinia svecica	LUSSVE	(1) Cramp. S. (2006) The Birds of the Western Palearctic interactive. Oxford University Press and BirdGuides; (2) Myhrvold. N.P.. Baldridge. E.. Chan. B.. Sivam. D.. Freeman. D.L. & Ernest. S.K.M. (2015). An amniote life-history database to perform comparative analyses with birds. mammals. and reptiles. Ecology 96:3109.	Orlowski et al. 2014 Acta Ornithologica : Hogstad 2005 Ibis	(1) Storchova and Horak (2018); (2) The Finnish bird ringing atlas, vol. II (2014); (3) The Finish Bird Ringing Atlas. Vol. 1. (2013)
Muscicapa striata	MUSSTR	(1) Cramp. S. (2006) The Birds of the Western Palearctic interactive. Oxford University Press and BirdGuides; (2) Fransson. T.. Kolehmainen. T.. Kroon. C.. Jansson. L. & Wenninger. T. (2010) EURING list of longevity records for European birds; (3) Myhrvold. N.P.. Baldridge. E.. Chan. B.. Sivam. D.. Freeman. D.L. & Ernest. S.K.M. (2015). An amniote life-history database to perform comparative anal…	Chaplygina et al. (2018) Baltic forestry	(1) Storchova and Horak (2018); (2) The Finnish bird ringing atlas, vol. II (2014); (3) The Finish Bird Ringing Atlas. Vol. 1. (2013)
Nucifraga caryocatactes	NUCCAR	(1) Cramp. S. (2006) The Birds of the Western Palearctic interactive. Oxford University Press and BirdGuides; (2) Fransson. T.. Kolehmainen. T.. Kroon. C.. Jansson. L. & Wenninger. T. (2010) EURING list of longevity records for European birds.		(1) Storchova and Horak (2018); (2) The Finnish bird ringing atlas, vol. II (2014); (3) The Finish Bird Ringing Atlas. Vol. 1. (2013)
Parus major	PARMAJ	(1) Cramp. S. (2006) The Birds of the Western Palearctic interactive. Oxford University Press and BirdGuides.	Wilkin et al. 2009 J. Avian Biol. : Exnerova 2003 Biologia Bratislava	(1) Storchova and Horak (2018); (2) The Finnish bird ringing atlas, vol. II (2014); (3) The Finish Bird Ringing Atlas. Vol. 1. (2013)
Passer montanus	PASMON	(1) Cramp. S. (2006) The Birds of the Western Palearctic interactive. Oxford University Press and BirdGuides.	Exnerova 2003 Biologia Bratislava	(1) Storchova and Horak (2018); (2) The Finnish bird ringing atlas, vol. II (2014); (3) The Finish Bird Ringing Atlas. Vol. 1. (2013)
Periparus ater	PERATE	(1) Cramp. S. (2006) The Birds of the Western Palearctic interactive. Oxford University Press and BirdGuides.	Cholewa and Wesolowski 2011 Acta Ornithologica : Exnerova 2003 Biologia Bratislava	(1) Storchova and Horak (2018); (2) The Finnish bird ringing atlas, vol. II (2014); (3) The Finish Bird Ringing Atlas. Vol. 1. (2013)
Perisoreus infaustus	PERINF	(1) Cramp. S. (2006) The Birds of the Western Palearctic interactive. Oxford University Press and BirdGuides; (2) Fransson. T.. Kolehmainen. T.. Kroon. C.. Jansson. L. & Wenninger. T. (2010) EURING list of longevity records for European birds.		(1) Storchova and Horak (2018); (2) The Finnish bird ringing atlas, vol. II (2014); (3) The Finish Bird Ringing Atlas. Vol. 1. (2013)
Phoenicurus phoenicurus	PHOPHO	(1) Cramp. S. (2006) The Birds of the Western Palearctic interactive. Oxford University Press and BirdGuides; (2) Fransson. T.. Kolehmainen. T.. Kroon. C.. Jansson. L. & Wenninger. T. (2010) EURING list of longevity records for European birds.	Cholewa et Wesolowski 2011 Acta Ornithologica : Exnerova 2003 Biologia Bratislava : Sedláček et al. 2007 Acta Ornithologica	(1) Storchova and Horak (2018); (2) The Finnish bird ringing atlas, vol. II (2014); (3) The Finish Bird Ringing Atlas. Vol. 1. (2013)
Phylloscopus collybita	PHYCOL	(1) Cramp. S. (2006) The Birds of the Western Palearctic interactive. Oxford University Press and BirdGuides.	Exnerova 2003 Biologia Bratislava	(1) Storchova and Horak (2018); (2) The Finnish bird ringing atlas, vol. II (2014); (3) The Finish Bird Ringing Atlas. Vol. 1. (2013)
Phylloscopus trochiloides	PHYDES	(1) Cramp. S. (2006) The Birds of the Western Palearctic interactive. Oxford University Press and BirdGuides.		(1) Storchova and Horak (2018); (2) The Finnish bird ringing atlas, vol. II (2014); (3) The Finish Bird Ringing Atlas. Vol. 1. (2013)
Phylloscopus trochilus	PHYLUS	(1) Cramp. S. (2006) The Birds of the Western Palearctic interactive. Oxford University Press and BirdGuides; (2) Fransson. T.. Kolehmainen. T.. Kroon. C.. Jansson. L. & Wenninger. T. (2010) EURING list of longevity records for European birds.	Krupa 2004 Acta Ornithologica : Hogstad 2005 Ibis	(1) Storchova and Horak (2018); (2) The Finnish bird ringing atlas, vol. II (2014); (3) The Finish Bird Ringing Atlas. Vol. 1. (2013)
Phylloscopus sibilatrix	PHYSIB	(1) Cramp. S. (2006) The Birds of the Western Palearctic interactive. Oxford University Press and BirdGuides; (2) Fransson. T.. Kolehmainen. T.. Kroon. C.. Jansson. L. & Wenninger. T. (2010) EURING list of longevity records for European birds.	: Maziarz et al. 2010 Bird Study : Mallord et al. 2016 Ibis	(1) Storchova and Horak (2018); (2) The Finnish bird ringing atlas, vol. II (2014); (3) The Finish Bird Ringing Atlas. Vol. 1. (2013)
Picus canus	PICCAN	(1) Cramp. S. (2006) The Birds of the Western Palearctic interactive. Oxford University Press and BirdGuides; (2) Fransson. T.. Kolehmainen. T.. Kroon. C.. Jansson. L. & Wenninger. T. (2010) EURING list of longevity records for European birds.	Rolstad et Rolstad 1995 Ornis Fennica	(1) Storchova and Horak (2018); (2) The Finnish bird ringing atlas, vol. II (2014); (3) The Finish Bird Ringing Atlas. Vol. 1. (2013)
Pica pica	PICPIC	(1) Cramp. S. (2006) The Birds of the Western Palearctic interactive. Oxford University Press and BirdGuides; (2) Fransson. T.. Kolehmainen. T.. Kroon. C.. Jansson. L. & Wenninger. T. (2010) EURING list of longevity records for European birds.	Tatner 1983 Ibis : Exnerova 2003 Biologia Bratislava	(1) Storchova and Horak (2018); (2) The Finnish bird ringing atlas, vol. II (2014); (3) The Finish Bird Ringing Atlas. Vol. 1. (2013)
Picoides tridactylus	PICTRI	(1) Cramp. S. (2006) The Birds of the Western Palearctic interactive. Oxford University Press and BirdGuides; (2) Fransson. T.. Kolehmainen. T.. Kroon. C.. Jansson. L. & Wenninger. T. (2010) EURING list of longevity records for European birds.	Exnerova 2003 Biologia Bratislava : Pechacek Kristin 2004 J. of Wildlife Management	(1) Storchova and Horak (2018); (2) The Finnish bird ringing atlas, vol. II (2014); (3) The Finish Bird Ringing Atlas. Vol. 1. (2013)
Pinicola enucleator	PINENU	(1) Cramp. S. (2006) The Birds of the Western Palearctic interactive. Oxford University Press and BirdGuides; (2) Myhrvold. N.P.. Baldridge. E.. Chan. B.. Sivam. D.. Freeman. D.L. & Ernest. S.K.M. (2015). An amniote life-history database to perform comparative analyses with birds. mammals. and reptiles. Ecology 96:3109.		(1) Storchova and Horak (2018); (2) The Finnish bird ringing atlas, vol. II (2014); (3) The Finish Bird Ringing Atlas. Vol. 1. (2013)
Poecile cinctus	POECIN	(1) Cramp. S. (2006) The Birds of the Western Palearctic interactive. Oxford University Press and BirdGuides; (2) Fransson. T.. Kolehmainen. T.. Kroon. C.. Jansson. L. & Wenninger. T. (2010) EURING list of longevity records for European birds.	Sekov et Averenskii 2011 Contemporary Problems of Ecology	(1) Storchova and Horak (2018); (2) The Finnish bird ringing atlas, vol. II (2014); (3) The Finish Bird Ringing Atlas. Vol. 1. (2013)
Poecile montanus	POEMON	(1) Cramp. S. (2006) The Birds of the Western Palearctic interactive. Oxford University Press and BirdGuides; (2) Fransson. T.. Kolehmainen. T.. Kroon. C.. Jansson. L. & Wenninger. T. (2010) EURING list of longevity records for European birds.	Cholewa et Wesolowski 2011 Acta Ornithologica	(1) Storchova and Horak (2018); (2) The Finnish bird ringing atlas, vol. II (2014); (3) The Finish Bird Ringing Atlas. Vol. 1. (2013)
Prunella modularis	PRUMOD	(1) Cramp. S. (2006) The Birds of the Western Palearctic interactive. Oxford University Press and BirdGuides; (2) Fransson. T.. Kolehmainen. T.. Kroon. C.. Jansson. L. & Wenninger. T. (2010) EURING list of longevity records for European birds.	Bishton 1985 Bird Study : Exnerova 2003 Biologia Bratislava : Moreby & Stoate 2000 Bird Study	(1) Storchova and Horak (2018); (2) The Finnish bird ringing atlas, vol. II (2014); (3) The Finish Bird Ringing Atlas. Vol. 1. (2013)
Pyrrhula pyrrhula	PYRPYR	(1) Cramp. S. (2006) The Birds of the Western Palearctic interactive. Oxford University Press and BirdGuides; (2) Fransson. T.. Kolehmainen. T.. Kroon. C.. Jansson. L. & Wenninger. T. (2010) EURING list of longevity records for European birds.	Newton 1967 J. of Animal Ecology	(1) Storchova and Horak (2018); (2) The Finnish bird ringing atlas, vol. II (2014); (3) The Finish Bird Ringing Atlas. Vol. 1. (2013)
Regulus regulus	REGREG	(1) Cramp. S. (2006) The Birds of the Western Palearctic interactive. Oxford University Press and BirdGuides; (2) Fransson. T.. Kolehmainen. T.. Kroon. C.. Jansson. L. & Wenninger. T. (2010) EURING list of longevity records for European birds.	Galati et Galati 1985 J. of Field Ornithl.	(1) Storchova and Horak (2018); (2) The Finnish bird ringing atlas, vol. II (2014); (3) The Finish Bird Ringing Atlas. Vol. 1. (2013)
Sitta europaea	SITEUR	(1) Cramp. S. (2006) The Birds of the Western Palearctic interactive. Oxford University Press and BirdGuides; (2) Fransson. T.. Kolehmainen. T.. Kroon. C.. Jansson. L. & Wenninger. T. (2010) EURING list of longevity records for European birds.	Cholewa et Wesolowski 2011 Acta Ornithologica	(1) Storchova and Horak (2018); (2) The Finnish bird ringing atlas, vol. II (2014); (3) The Finish Bird Ringing Atlas. Vol. 1. (2013)
Sturnus vulgaris	STUVUL	(1) Cramp. S. (2006) The Birds of the Western Palearctic interactive. Oxford University Press and BirdGuides; (2) Fransson. T.. Kolehmainen. T.. Kroon. C.. Jansson. L. & Wenninger. T. (2010) EURING list of longevity records for European birds.	Moore 1986 The Condor : Exnerova 2003 Biologia Bratislava	(1) Storchova and Horak (2018); (2) The Finnish bird ringing atlas, vol. II (2014); (3) The Finish Bird Ringing Atlas. Vol. 1. (2013)
Sylvia atricapilla	SYLATR	(1) Cramp. S. (2006) The Birds of the Western Palearctic interactive. Oxford University Press and BirdGuides; (2) Fransson. T.. Kolehmainen. T.. Kroon. C.. Jansson. L. & Wenninger. T. (2010) EURING list of longevity records for European birds.	Exnerova 2003 Biologia Bratislava: Mason 1976 Bird Study	(1) Storchova and Horak (2018); (2) The Finnish bird ringing atlas, vol. II (2014); (3) The Finish Bird Ringing Atlas. Vol. 1. (2013)
Sylvia borin	SYLBOR	(1) Cramp. S. (2006) The Birds of the Western Palearctic interactive. Oxford University Press and BirdGuides; (2) Fransson. T.. Kolehmainen. T.. Kroon. C.. Jansson. L. & Wenninger. T. (2010) EURING list of longevity records for European birds.	Exnerova 2003 Biologia Bratislava: Mason 1976 Bird Study	(1) Storchova and Horak (2018); (2) The Finnish bird ringing atlas, vol. II (2014); (3) The Finish Bird Ringing Atlas. Vol. 1. (2013)
Sylvia communis	SYLCOM	(1) Cramp. S. (2006) The Birds of the Western Palearctic interactive. Oxford University Press and BirdGuides; (2) Fransson. T.. Kolehmainen. T.. Kroon. C.. Jansson. L. & Wenninger. T. (2010) EURING list of longevity records for European birds.	Moreby & Stoate 2000 Bird Study	(1) Storchova and Horak (2018); (2) The Finnish bird ringing atlas, vol. II (2014); (3) The Finish Bird Ringing Atlas. Vol. 1. (2013)
Sylvia curruca	SYLCUR	(1) Cramp. S. (2006) The Birds of the Western Palearctic interactive. Oxford University Press and BirdGuides; (2) Fransson. T.. Kolehmainen. T.. Kroon. C.. Jansson. L. & Wenninger. T. (2010) EURING list of longevity records for European birds.	Exnerova 2003 Biologia Bratislava	(1) Storchova and Horak (2018); (2) The Finnish bird ringing atlas, vol. II (2014); (3) The Finish Bird Ringing Atlas. Vol. 1. (2013)
Tarsiger cyarunos	TARCYA	(1) Cramp. S. (2006) The Birds of the Western Palearctic interactive. Oxford University Press and BirdGuides.		(1) Storchova and Horak (2018); (2) The Finnish bird ringing atlas, vol. II (2014); (3) The Finish Bird Ringing Atlas. Vol. 1. (2013)
Troglodytes troglodytes	TROTRO	(1) Cramp. S. (2006) The Birds of the Western Palearctic interactive. Oxford University Press and BirdGuides; (3) Myhrvold. N.P.. Baldridge. E.. Chan. B.. Sivam. D.. Freeman. D.L. & Ernest. S.K.M. (2015). An amniote life-history database to perform comparative analyses with birds. mammals. and reptiles. Ecology 96:3109.	VanHorne et Bader 1990 The Condor	(1) Storchova and Horak (2018); (2) The Finnish bird ringing atlas, vol. II (2014); (3) The Finish Bird Ringing Atlas. Vol. 1. (2013)
Turdus iliacus	TURILI	(1) Cramp. S. (2006) The Birds of the Western Palearctic interactive. Oxford University Press and BirdGuides; (2) Fransson. T.. Kolehmainen. T.. Kroon. C.. Jansson. L. & Wenninger. T. (2010) EURING list of longevity records for European birds.	Hogstad 2005 Ibis	(1) Storchova and Horak (2018); (2) The Finnish bird ringing atlas, vol. II (2014); (3) The Finish Bird Ringing Atlas. Vol. 1. (2013)
Turdus merula	TURMER	(1) Cramp. S. (2006) The Birds of the Western Palearctic interactive. Oxford University Press and BirdGuides; (2) Fransson. T.. Kolehmainen. T.. Kroon. C.. Jansson. L. & Wenninger. T. (2010) EURING list of longevity records for European birds.	Exnerova 2003 Biologia Bratislava : Török and Ludvig 1988 Behav Ecol Sociobiol : Török 1985 Opusc. Zool. Budapest	(1) Storchova and Horak (2018); (2) The Finnish bird ringing atlas, vol. II (2014); (3) The Finish Bird Ringing Atlas. Vol. 1. (2013)
Turdus philomelos	TURPHI	(1) Cramp. S. (2006) The Birds of the Western Palearctic interactive. Oxford University Press and BirdGuides; (2) Fransson. T.. Kolehmainen. T.. Kroon. C.. Jansson. L. & Wenninger. T. (2010) EURING list of longevity records for European birds.	Gruar et al. 2003_Ibis : Exnerova 2003 Biologia Bratislava : Török 1985 Opusc. Zool. Budapest	(1) Storchova and Horak (2018); (2) The Finnish bird ringing atlas, vol. II (2014); (3) The Finish Bird Ringing Atlas. Vol. 1. (2013)
Turdus pilaris	TURPIL	(1) Cramp. S. (2006) The Birds of the Western Palearctic interactive. Oxford University Press and BirdGuides.		(1) Storchova and Horak (2018); (2) The Finnish bird ringing atlas, vol. II (2014); (3) The Finish Bird Ringing Atlas. Vol. 1. (2013)
Turdus viscivorus	TURVIS	(1) Cramp. S. (2006) The Birds of the Western Palearctic interactive. Oxford University Press and BirdGuides; (2) Fransson. T.. Kolehmainen. T.. Kroon. C.. Jansson. L. & Wenninger. T. (2010) EURING list of longevity records for European birds.		(1) Storchova and Horak (2018); (2) The Finnish bird ringing atlas, vol. II (2014); (3) The Finish Bird Ringing Atlas. Vol. 1. (2013)

## Sheet: Reference list
No.	References
1	Atiénzar, F., Barba, E., Holleman, L. J., & Belda, E. J. (2009). Nesting habitat requirements and nestling diet in the Mediterranean populations of Crested Tits Lophophanes cristatus. Acta Ornithologica, 44(2), 101-108.
2	Burger, C., Belskii, E., Eeva, T., Laaksonen, T., Mägi, M., Mänd, R., ... & Both, C. (2012). Climate change, breeding date and nestling diet: how temperature differentially affects seasonal changes in pied flycatcher diet depending on habitat variation. Journal of Animal Ecology, 81(4), 926-936.
3	Chaplygina, A. B., Pakhomov, O. Y., Brygadyrenko, V. V., & Yevtushenko, H. A. (2020). Trophic links of the chaffinch (Fringilla coelebs) in transformed forest ecosystems of North-Eastern Ukraine. Biosystems Diversity, 28(1), 92-97.
4	Chaplygina, A., Savynska, N., & Brygadyrenko, V. (2018). Trophic Links of the Spotted Flycatcher (Muscicapa striata) in Transformed Forest Ecosystems of North-Eastern Ukraine.
5	Cholewa, M., & Wesołowski, T. (2011). Nestling food of European hole-nesting passerines: do we know enough to test the adaptive hypotheses on breeding seasons?. Acta Ornithologica, 46(2), 105-116.
6	Cramp, S., & Simmons, K. E. L. (2006). Birds of the Western Palearctic interactive version 2.0. 1.
7	Exnerová, A., Stys, P., Kristin, A., Volf, O., & Pudil, M. (2003). Birds as predators of true bugs (Heteroptera) in different habitats. BIOLOGIA-BRATISLAVA-, 58(2), 253-264.
8	Fransson, T. (2010). EURING list of longevity records for European birds. http://www. euring. org/data_and_codes/longevity-voous. htm.
9	Gil-Delgado, J. A., & Guijarro, D. (2008). An evaluation of the use of a spooned spatula to assess the diet of cardueline nestlings. Ardeola, 55(1), 49-57.
10	Gilroy, J. J., Anderson, G. Q., Grice, P. V., Vickery, J. A., Watts, P. N., & Sutherland, W. J. (2009). Foraging habitat selection, diet and nestling condition in Yellow Wagtails Motacilla flava breeding on arable farmland. Bird Study, 56(2), 221-232.
11	Gruar, D., Peach, W., & Taylor, R. (2003). Summer diet and body condition of Song Thrushes Turdus philomelos in stable and declining farmland populations. Ibis, 145(4), 637-649.
12	Hogstad, O., & Stenberg, I. (1997). Breeding success, nestling diet and parental care in the White-backed Woodpecker Dendrocopos leucotos. Journal für Ornithologie, 138(1), 25-38.
13	Hogstad, O. (2005). Numerical and functional responses of breeding passerine species to mass occurrence of geometrid caterpillars in a subalpine birch forest: a 30‐year study. Ibis, 147(1), 77-91.
14	Holland, J. M., Hutchison, M. A. S., Smith, B., & Aebischer, N. J. (2006). A review of invertebrates and seed‐bearing plants as food for farmland birds in Europe. Annals of Applied Biology, 148(1), 49-71.
15	Kelsey, M. G. (1989). Breeding biology of Marsh Warblers Acrocephalus palustris in Worcestershire: a comparison with European populations. Bird Study, 36(3), 205-210.
16	Krupa, M. (2004). Food of the Willow Warbler Phylloscopus trochilus nestlings: differences related to the age of nestlings and sex of feeding parents. Acta Ornithologica, 39(1), 45-51.
17	Lockie, J. D. (1955). The breeding and feeding of Jackdaws and Rooks with notes on Carrion Crows and other Corvidae. Ibis, 97(2), 341-369.
18	Mackowicz, R. (1970). Biology of the Woodlark Lullula Arborea (Linnaeus, 1758)(Aves) in the Rzepinforest (Western Poland).
19	Mallord, J. W., Orsman, C. J., Cristinacce, A., Stowe, T. J., Charman, E. C., & Gregory, R. D. (2017). Diet flexibility in a declining long‐distance migrant may allow it to escape the consequences of phenological mismatch with its caterpillar food supply. Ibis, 159(1), 76-90.
20	Mason, C. F. (1976). Breeding biology of the Sylvia warblers. Bird Study, 23(3), 213-232.
21	Maziarz, M., & Wesołowski, T. (2010). Timing of breeding and nestling diet of Wood Warbler Phylloscopus sibilatrix in relation to changing food supply. Bird Study, 57(4), 540-552.
22	Michalski, M., Nadolski, J., Marciniak, B., Loga, B., & Bańbura, J. (2011). Faecal analysis as a method of nestling diet determination in insectivorous birds: a case study in Blue Tits Cyanistes caeruleus and Great Tits Parus major. Acta Ornithologica, 46(2), 164-172.
23	Mitrus, C., Mitrus, J., & Sikora, M. (2010). Changes in nestling diet composition of the red-breasted flycatcher Ficedula parva in relation to chick age and parental sex. Animal Biology, 60(3), 319-328.
24	Moore, J. (1986). Dietary variation among nestling starlings. The Condor, 88(2), 181-189.
25	Moorcroft, D., Wilson, J. D., & Bradbury, R. B. (2006). Diet of nestling Linnets Carduelis cannabina on lowland farmland before and after agricultural intensification. Bird Study, 53(2), 156-162.
26	Moreby, S. J., & Stoate, C. H. R. I. (2000). A quantitative comparison of neck-collar and faecal analysis to determine passerine nestling diet. Bird Study, 47(3), 320-331.
27	Myhrvold, N. P., Baldridge, E., Chan, B., Sivam, D., Freeman, D. L., & Ernest, S. M. (2015). An amniote life‐history database to perform comparative analyses with birds, mammals, and reptiles: Ecological Archives E096‐269. Ecology, 96(11), 3109-3109.
28	Newton, I. (1967). The adaptive radiation and feeding ecology of some British finches. Ibis, 109(1), 33-96.
29	Orłowski, G., Rusiecki, S., & Karg, J. (2014). Partial dietary segregation between adult and nestling Bluethroats Luscinia svecica. Acta Ornithologica, 49(1), 107-118.
30	Pechacek, P., & Kristin, A. (2004). Comparative diets of adult and young three‐toed woodpeckers in a European alpine forest community. The Journal of wildlife management, 68(3), 683-693.
31	Peiponen, V. A. (1974, January). Food and breeding of the scarlet rosefinch (Carpodacus e. erythrinus Pall.) in southern Finland. In Annales Zoologici Fennici (pp. 155-165). SOCIETAS BIOLOGICA FENNICA VANAMO.
32	Rolstad, J., & Rolstad, E. (1995). Seasonal patterns in home range and habitat use of the grey-headed woodpecker Picus canus as influenced by the availability of food. Ornis Fennica, 72(1), 1-13.
33	Saurola, P., Valkama, J., & Velmala, W. (2013). The Finnish bird ringing atlas. Finnish Museum of Natural History and Ministry of Environment, Helsinki.
34	Sekov, A. N., & Averenskii, A. I. (2011). Diet of red-breasted flycatcher and Siberian tit nestlings in Central Yakutia. Contemporary problems of ecology, 4(4), 401-406.
35	Sorjonen, J. (1980). Selection of breeding habitat by the Thrush Nightingale Luscinia luscinia and its position in bird communities. Ornis Scandinavica, 125-134.
36	Storchová, L., & Hořák, D. (2018). Life‐history characteristics of European birds. Global ecology and biogeography, 27(4), 400-406.
37	Tatner, P. (1983). The diet of urban magpies Pica pica. Ibis, 125(1), 90-107.
38	Török, J. (1985). Comparative ecological studies on blackbird (Turdus merula) and song thrush (T. philomelos) populations. I. Nutritional ecology. Opusc Zool (Budapest), 21, 105-135.
39	Török, J., & Ludvig, É. (1988). Seasonal changes in foraging strategies of nesting blackbirds (Turdus merula L.). Behavioral Ecology and Sociobiology, 22, 329-333.
40	Török, J. (1990). Resource partitioning among three woodpecker species Dendrocopos spp. during the breeding season. Ecography, 13(4), 257-264.
41	Valkama, J., Saurola, P., Lehikoinen, A., Lehikoinen, E., Piha, M., Sola, P., & Velmala, W. (2014). The Finnish bird ringing atlas, vol. II. Finnish Museum of Natural History and Ministry of Environment, Helsinki, 89-103.
42	Van Horne, B., & Bader, A. (1990). Diet of nestling Winter Wrens in relationship to food availability. The Condor, 92(2), 413-420.
43	van Noorden, B. (2015). Broedbiologisch onderzoek aan Spotvogels in de Peel. Limosa, 86, 153-163.
44	Wilkin, T. A., King, L. E., & Sheldon, B. C. (2009). Habitat quality, nestling diet, and provisioning behaviour in great tits Parus major. Journal of Avian Biology, 40(2), 135-145.
