# Supplementary material for: Evidence for bottom‐up effects of moth abundance on forest birds in the north‐boreal zone alone
Source: Ecol Lett. 2024 Dec 31;27(12):e14467. doi: 10.1111/ele.14467 (PMC11686949; doi:10.1111/ele.14467)
Supplement: Supplementary file 3 — Data S3. [file ELE-27-0-s002.xlsx]

## Sheet: SupportingInformation2_MothSp
OverwinteringStage	ScientificName
Adult / Egg	Agriopis aurantiaria
Adult / Egg	Agriopis marginaria
Adult / Egg	Amphipyra berbera
Adult / Egg	Amphipyra perflua
Adult / Egg	Amphipyra pyramidea
Adult / Egg	Amphipyra sp.
Adult / Egg	Carsia sororiata
Adult / Egg	Cerapteryx graminis
Adult / Egg	Chloroclysta miata
Adult / Egg	Chloroclysta siterata
Adult / Egg	Chloroclysta sp.
Adult / Egg	Cidaria fulvata
Adult / Egg	Coenocalpe lapidata
Adult / Egg	Colotois pennaria
Adult / Egg	Crocallis elinguaria
Adult / Egg	Diloba caeruleocephala
Adult / Egg	Dysstroma citratum
Adult / Egg	Ennomos alniarius
Adult / Egg	Ennomos autumnarius
Adult / Egg	Ennomos erosarius
Adult / Egg	Ennomos fuscantarius
Adult / Egg	Epione repandaria
Adult / Egg	Epione sp.
Adult / Egg	Epione vespertaria
Adult / Egg	Epirrita christyi
Adult / Egg	Epirrita dilutata
Adult / Egg	Epirrita sp.
Adult / Egg	Erannis defoliaria
Adult / Egg	Eulithis mellinata
Adult / Egg	Eulithis populata
Adult / Egg	Eulithis prunata
Adult / Egg	Eulithis pyropata
Adult / Egg	Eulithis sp.
Adult / Egg	Eulithis testata
Adult / Egg	Eupithecia inturbata
Adult / Egg	Eupithecia pusillata
Adult / Egg	Eupithecia tenuiata
Adult / Egg	Hypena rostralis
Adult / Egg	Larentia clavaria
Adult / Egg	Lithophane consocia
Adult / Egg	Lithophane furcifera
Adult / Egg	Lithophane lamda
Adult / Egg	Lithophane ornitopus
Adult / Egg	Lithophane semibrunnea
Adult / Egg	Lithophane socia
Adult / Egg	Lithophane sp.
Adult / Egg	Macaria artesiaria
Adult / Egg	Macaria brunneata
Adult / Egg	Macaria loricaria
Adult / Egg	Mesotype didymata
Adult / Egg	Mesotype parallelolineata
Adult / Egg	Odezia atrata
Adult / Egg	Operophtera brumata
Adult / Egg	Operophtera fagata
Adult / Egg	Operophtera sp.
Adult / Egg	Pennithera firmata
Adult / Egg	Philereme transversata
Adult / Egg	Plemyria rubiginata
Adult / Egg	Ptilophora plumigera
Adult / Egg	Scoliopteryx libatrix
Adult / Egg	Thera cognata
Adult / Egg	Thera juniperata
Adult / Egg	Thera sp.
Adult / Egg	Xanthia sp.
Adult / Egg	Xylena exsoleta
Adult / Egg	Xylena solidaginis
Adult / Egg	Xylena vetusta
Larva	Alcis deversatus
Larva	Alcis jubatus
Larva	Alcis repandatus
Larva	Angerona prunaria
Larva	Apamea scolopacina
Larva	Apeira syringaria
Larva	Aplocera plagiata
Larva	Aplocera praeformata
Larva	Autographa bractea
Larva	Autographa buraetica
Larva	Autographa excelsa
Larva	Autographa jota
Larva	Autographa macrogamma
Larva	Autographa mandarina
Larva	Autographa sp.
Larva	Bena bicolorana
Larva	Bryophila raptricula
Larva	Calyptra thalictri
Larva	Campaea margaritaria
Larva	Charissa obscurata
Larva	Cleorodes lichenarius
Larva	Colostygia aptata
Larva	Colostygia olivata
Larva	Colostygia pectinataria
Larva	Comibaena bajularia
Larva	Cosmorhoe ocellata
Larva	Deileptenia ribeata
Larva	Diachrysia chrysitis
Larva	Diachrysia chryson
Larva	Diachrysia sp.
Larva	Diachrysia stenochrysis
Larva	Dysstroma infuscatum
Larva	Dysstroma latefasciatum
Larva	Dysstroma truncatum
Larva	Eilema cereolum
Larva	Entephria caesiata
Larva	Euchalcia modestoides
Larva	Geometra papilionaria
Larva	Geometridae
Larva	Gluphisia crenata
Larva	Gnophos obfuscatus
Larva	Hemithea aestivaria
Larva	Herminia tarsicrinalis
Larva	Herminia tarsipennalis
Larva	Heterothera serraria
Larva	Hylaea fasciaria
Larva	Hypenodes humidalis
Larva	Hypomecis roboraria
Larva	Hypoxystis pluviaria
Larva	Idaea aversata
Larva	Idaea biselata
Larva	Idaea deversaria
Larva	Idaea dimidiata
Larva	Idaea emarginata
Larva	Idaea humiliata
Larva	Idaea muricata
Larva	Idaea pallidata
Larva	Idaea seriata
Larva	Idaea serpentata
Larva	Idaea sp.
Larva	Idaea straminata
Larva	Idaea sylvestraria
Larva	Lamprotes c aureum
Larva	Laspeyria flexula
Larva	Macrochilo cribrumalis
Larva	Martania taeniata
Larva	Mniotype bathensis
Larva	Naenia typica
Larva	Orthonama obstipatum
Larva	Orthonama vittatum
Larva	Ourapteryx sambucaria
Larva	Parascotia fuliginaria
Larva	Perconia strigillaria
Larva	Peribatodes secundarius
Larva	Plusia festucae
Larva	Plusia putnami
Larva	Polychrysia moneta
Larva	Polymixis polymita
Larva	Polypogon tentacularius
Larva	Proxenus lepigone
Larva	Rhodostrophia vibicaria
Larva	Scopula caricaria
Larva	Scopula corrivalaria
Larva	Scopula floslactata
Larva	Scopula immorata
Larva	Scopula immutata
Larva	Scopula incanata
Larva	Scopula ornata
Larva	Scopula rubiginata
Larva	Scopula sp.
Larva	Scopula ternata
Larva	Scopula virgulata
Larva	Scotopteryx chenopodiata
Larva	Selidosema brunnearium
Larva	Siona lineata
Larva	Syngrapha diasema
Larva	Syngrapha interrogationis
Larva	Syngrapha microgamma
Larva	Thalera fimbrialis
Larva	Thera obeliscata
Larva	Thera variata
Larva	Thetidia smaragdaria
Larva	Timandra comai
Larva	Timandra griseata
Larva	Timandra sp.
Larva	Xanthorhoe abrasaria
Larva	Xanthorhoe annotinata
Larva	Xanthorhoe decoloraria
Larva	Xanthorhoe montanata
Larva	Xanthorhoe quadrifasiata
Pupa	Abrostola tripartita
Pupa	Abrostola triplasia
Pupa	Acasis viretata
Pupa	Acontia trabealis
Pupa	Acronicta alni
Pupa	Acronicta strigosa
Pupa	Aethalura punctulata
Pupa	Aglia tau
Pupa	Alsophila aescularia
Pupa	Anarta myrtilli
Pupa	Anticlea derivata
Pupa	Anticollix sparsatus
Pupa	Archiearis parthenias
Pupa	Asthena albulata
Pupa	Biston betularius
Pupa	Biston stratarius
Pupa	Brachionycha nubeculosa
Pupa	Bupalus piniarius
Pupa	Cabera exanthemata
Pupa	Cabera pusaria
Pupa	Cabera sp.
Pupa	Callistege mi
Pupa	Calophasia lunula
Pupa	Catarhoe cuculata
Pupa	Catarhoe rubidata
Pupa	Cepphis advenaria
Pupa	Chiasmia clathrata
Pupa	Chlorissa viridata
Pupa	Chloroclystis v ata v ata
Pupa	Cleora cinctaria
Pupa	Costaconvexa polygrammata
Pupa	Craniophora ligustri
Pupa	Cucullia absinthii
Pupa	Cucullia argentea
Pupa	Cucullia asteris
Pupa	Cucullia fraudatrix
Pupa	Cucullia sp.
Pupa	Cyclophora albipunctata
Pupa	Cyclophora annularia
Pupa	Cyclophora pendularia
Pupa	Cyclophora punctaria
Pupa	Cyclophora quercimontaria
Pupa	Deilephila elpenor
Pupa	Deilephila porcellus
Pupa	Drepana curvatula
Pupa	Drepana falcataria
Pupa	Drepana sp.
Pupa	Earophila badiata
Pupa	Ecliptopera capitata
Pupa	Ecliptopera silaceata
Pupa	Ectropis crepuscularia
Pupa	Ectropis sp.
Pupa	Elaphria venustula
Pupa	Electrophaes corylata
Pupa	Endromis versicolora
Pupa	Epirranthis diversata
Pupa	Epirrhoe alternata
Pupa	Epirrhoe galiata
Pupa	Epirrhoe hastulata
Pupa	Epirrhoe pupillata
Pupa	Epirrhoe rivata
Pupa	Epirrhoe sp.
Pupa	Epirrhoe tartuensis
Pupa	Epirrhoe tristata
Pupa	Eucarta virgo
Pupa	Euchoeca nebulata
Pupa	Euclidia glyphica
Pupa	Euphyia biangulata
Pupa	Euphyia sp.
Pupa	Euphyia unangulata
Pupa	Eupithecia absinthiata
Pupa	Eupithecia actaeata
Pupa	Eupithecia assimilata
Pupa	Eupithecia cauchiata
Pupa	Eupithecia centaureata
Pupa	Eupithecia conterminata
Pupa	Eupithecia denotata
Pupa	Eupithecia distinctaria
Pupa	Eupithecia dodoneata
Pupa	Eupithecia egenaria
Pupa	Eupithecia exiguata
Pupa	Eupithecia expallidata
Pupa	Eupithecia gelidata
Pupa	Eupithecia goossensiata
Pupa	Eupithecia groenblomi
Pupa	Eupithecia icterata
Pupa	Eupithecia indigata
Pupa	Eupithecia innotata
Pupa	Eupithecia intricata
Pupa	Eupithecia irriguata
Pupa	Eupithecia lanceata
Pupa	Eupithecia lariciata
Pupa	Eupithecia linariata
Pupa	Eupithecia millefoliata
Pupa	Eupithecia nanata
Pupa	Eupithecia ochridata
Pupa	Eupithecia orphnata
Pupa	Eupithecia pernotata
Pupa	Eupithecia pimpinellata
Pupa	Eupithecia plumbeolata
Pupa	Eupithecia pygmaeata
Pupa	Eupithecia satyrata
Pupa	Eupithecia selinata
Pupa	Eupithecia simpliciata
Pupa	Eupithecia sinuosaria
Pupa	Eupithecia sp.
Pupa	Eupithecia subfuscata
Pupa	Eupithecia subumbrata
Pupa	Eupithecia succenturiata
Pupa	Eupithecia tantillaria
Pupa	Eupithecia tripunctaria
Pupa	Eupithecia trisignaria
Pupa	Eupithecia valerianata
Pupa	Eupithecia venosata
Pupa	Eupithecia virgaureata
Pupa	Eustroma reticulatum
Pupa	Falcaria lacertinaria
Pupa	Gagitodes sagittatus
Pupa	Gandaritis pyraliata
Pupa	Gymnoscelis rufifasciata
Pupa	Hecatera bicolorata
Pupa	Helicoverpa armigera
Pupa	Heliothis viriplaca
Pupa	Herminia grisealis
Pupa	Herminia sp.
Pupa	Horisme aemulata
Pupa	Horisme tersata
Pupa	Horisme vitalbata
Pupa	Hydrelia flammeolaria
Pupa	Hydrelia sylvata
Pupa	Hypomecis atomaria
Pupa	Hypomecis punctinalis
Pupa	Jodis lactearia
Pupa	Jodis putata
Pupa	Lacanobia contigua
Pupa	Lacanobia oleracea
Pupa	Lacanobia sp.
Pupa	Lampropteryx otregiata
Pupa	Lampropteryx sp.
Pupa	Lampropteryx suffumata
Pupa	Laothoe amurensis
Pupa	Laothoe populi
Pupa	Leucodonta bicoloria
Pupa	Lobophora halterata
Pupa	Lomaspilis marginata
Pupa	Lomaspilis opis
Pupa	Lomographa bimaculata
Pupa	Lomographa temerata
Pupa	Lycia hirtaria
Pupa	Lycia lapponaria
Pupa	Lycia pomonaria
Pupa	Lythria cruentaria
Pupa	Macaria alternata
Pupa	Macaria carbonaria
Pupa	Macaria liturata
Pupa	Macaria notata
Pupa	Macaria signaria
Pupa	Macaria sp.
Pupa	Malacodea regelaria
Pupa	Melanchra persicariae
Pupa	Mesoleuca albicillata
Pupa	Mimas tiliae
Pupa	Notodonta dromedarius
Pupa	Notodonta torva
Pupa	Notodonta tritophus
Pupa	Notodonta ziczac
Pupa	Odontopera bidentata
Pupa	Odontosia carmelita
Pupa	Odontosia sieversii
Pupa	Opisthograptis luteolata
Pupa	Orthosia cerasi
Pupa	Orthosia opima
Pupa	Panolis flammea
Pupa	Paradarisa consonaria
Pupa	Pelurga comitata
Pupa	Petrophora chlorosata
Pupa	Pheosia gnoma
Pupa	Pheosia sp.
Pupa	Pheosia tremula
Pupa	Phibalapteryx virgata
Pupa	Phigalia pilosaria
Pupa	Phytometra viridaria
Pupa	Plagodis dolabraria
Pupa	Plagodis pulveraria
Pupa	Protoschinia scutosa
Pupa	Pseudoips prasinanus
Pupa	Pseudoips sp.
Pupa	Pterapherapteryx sexalata
Pupa	Pterostoma palpinum
Pupa	Ptilodon capucinus
Pupa	Pygaera timon
Pupa	Pyrrhia umbra
Pupa	Selenia dentaria
Pupa	Selenia lunularia
Pupa	Selenia tetralunaria
Pupa	Senta flammea
Pupa	Smerinthus ocellatus
Pupa	Spargania luctuata
Pupa	Sphinx ligustri
Pupa	Sphinx pinastri
Pupa	Stauropus fagi
Pupa	Stegania cararia
Pupa	Thyatira batis
Pupa	Trichopteryx carpinata
Pupa	Trichopteryx polycommata
Pupa	Trisateles emortualis
Pupa	Tyria jacobaeae
Pupa	Venusia blomeri
Pupa	Venusia cambrica
Pupa	Watsonalla binaria
Pupa	Xanthorhoe biriviata
Pupa	Xanthorhoe designata
Pupa	Xanthorhoe ferrugata
Pupa	Xanthorhoe fluctuata
Pupa	Xanthorhoe sp.
Pupa	Xanthorhoe spadicearia

## Sheet: Moths' traits references
No.	Reference
1	Mikkola, K., & Jalas, I. (1977). Suomen perhoset: Yokkoset 1. (Finnish Lepidoptera, Noctuidae 1, in Finnish), Kustannusosakeyhtio Otava, Helsinki.
2	Mikkola, K., & Jalas, I. (1979). Suomen perhoset: Yokkoset 2. (Finnish Lepidoptera, Noctuidae 2, in Finnish), Otava, Helsinki.
3	Mikkola, K., Jalas, I., & Peltonen, O. (1985). Suomen Perhoset: Mittarit 1 [Finnish Lepidoptera, Geometrioidea 1]. Suomen Perhostutkijain Seura, Helsinki, 12.
4	Mikkola, K., Jalas, I., Peltonen, O. K., & Aalto, A. (1989). Suomen perhoset: Mittarit 2/kuvatoim.: Sakari Nenye; genitaalipiirrokset: Henry Holmberg; julk.] Suomen perhostutkijain seura;[muut kirj. ja avust.: Antti Aalto... et al.]. Recallmed.
5	Silvonen, K., Top-Jensen, M., & Fibiger, M. (2014). Suomen päivä-ja yöperhoset-maastokäsikirja. Bugbook publishing.
6	Pöyry, J., Carvalheiro, L. G., Heikkinen, R. K., Kühn, I., Kuussaari, M., Schweiger, O., ... & Franzén, M. (2017). The effects of soil eutrophication propagate to higher trophic levels. Global Ecology and Biogeography, 26(1), 18-30.
